# Supplementary material for: Characterization of Weissella viridescens UCO-SMC3 as a Potential Probiotic for the Skin: Its Beneficial Role in the Pathogenesis of Acne Vulgaris
Source: Microorganisms. 2021 Jul 13;9(7):1486. doi: 10.3390/microorganisms9071486 (PMC8307422; doi:10.3390/microorganisms9071486)
Supplement: Supplementary file 1 [file microorganisms-09-01486-s001.zip]

Archive with 1 entries (1 files):
- microorganisms-1261150-supplementary.pdf
